# Supplementary material for: Decoding the skin microbiota: A Mendelian randomization study reveals new insights into acne causality
Source: Medicine (Baltimore). 2025 Jun 13;104(24):e42865. doi: 10.1097/MD.0000000000042865 (PMC12173255; doi:10.1097/MD.0000000000042865)
Supplement: Supplementary file 1 [file medi-104-e42865-s001.xlsx]

## Sheet: Sheet1
Supplementary Table S1: Characteristics of the 150 Human Skin Microbiota Variants
id	reportedTrait
GCST90133214	Univariate microbial feature (asv: asv093) at the forehead (sebaceous skin)
GCST90133215	Univariate microbial feature (asv: asv122) at the forehead (sebaceous skin)
GCST90133216	Univariate microbial feature (family: moraxellaceae) at the dorsal forearm (dry skin)
GCST90133217	Univariate microbial feature (family: neisseriaceae) at the dorsal forearm (dry skin)
GCST90133218	Univariate microbial feature (order: lactobacillales) at the dorsal forearm (dry skin)
GCST90133219	Univariate microbial feature (genus: haemophilus) at the dorsal forearm (dry skin)
GCST90133220	Univariate microbial feature (family: rhodobacteraceae) at the dorsal forearm (dry skin)
GCST90133221	Univariate microbial feature (asv: asv001) at the dorsal forearm (dry skin)
GCST90133222	Univariate microbial feature (order: actinomycetales) at the dorsal forearm (dry skin)
GCST90133223	Univariate microbial feature (genus: staphylococcus) at the dorsal forearm (dry skin)
GCST90133224	Univariate microbial feature (genus: corynebacterium) at the dorsal forearm (dry skin)
GCST90133225	Univariate microbial feature (family: clostridiales) at the incertae (dry skin)
GCST90133226	Univariate microbial feature (asv: asv009) at the dorsal forearm (dry skin)
GCST90133227	Univariate microbial feature (family: micrococcaceae) at the dorsal forearm (dry skin)
GCST90133228	Univariate microbial feature (family: streptococcaceae) at the dorsal forearm (dry skin)
GCST90133229	Univariate microbial feature (genus: bacteroides) at the dorsal forearm (dry skin)
GCST90133230	Univariate microbial feature (genus: anaerococcus) at the dorsal forearm (dry skin)
GCST90133231	Univariate microbial feature (genus: enhydrobacter) at the dorsal forearm (dry skin)
GCST90133232	Univariate microbial feature (genus: micrococcus) at the dorsal forearm (dry skin)
GCST90133233	Univariate microbial feature (phylum: firmicutes) at the dorsal forearm (dry skin)
GCST90133234	Univariate microbial feature (genus: streptococcus) at the dorsal forearm (dry skin)
GCST90133235	Univariate microbial feature (asv: asv031) at the dorsal forearm (dry skin)
GCST90133236	Univariate microbial feature (genus: chryseobacterium) at the dorsal forearm (dry skin)
GCST90133237	Univariate microbial feature (genus: acinetobacter) at the dorsal forearm (dry skin)
GCST90133238	Univariate microbial feature (genus: paracoccus) at the dorsal forearm (dry skin)
GCST90133164	Univariate microbial feature (genus: chryseobacterium) at the antecubital fossa (moist skin)
GCST90133165	Univariate microbial feature (genus: acinetobacter) at the antecubital fossa (moist skin)
GCST90133166	Univariate microbial feature (genus: paracoccus) at the antecubital fossa (moist skin)
GCST90133167	Univariate microbial feature (genus: rothia) at the antecubital fossa (moist skin)
GCST90133168	Univariate microbial feature (asv: asv005) at the antecubital fossa (moist skin)
GCST90133169	Univariate microbial feature (asv: asv013) at the antecubital fossa (moist skin)
GCST90133170	Univariate microbial feature (asv: asv019) at the antecubital fossa (moist skin)
GCST90133171	Univariate microbial feature (asv: asv037) at the antecubital fossa (moist skin)
GCST90133172	Univariate microbial feature (asv: asv002) at the antecubital fossa (moist skin)
GCST90133173	Univariate microbial feature (asv: asv003) at the antecubital fossa (moist skin)
GCST90133174	Univariate microbial feature (class: alphaproteobacteria) at the dorsal forearm (dry skin)
GCST90133175	Univariate microbial feature (asv: asv004) at the antecubital fossa (moist skin)
GCST90133176	Univariate microbial feature (asv: asv006) at the antecubital fossa (moist skin)
GCST90133177	Univariate microbial feature (asv: asv008) at the antecubital fossa (moist skin)
GCST90133178	Univariate microbial feature (asv: asv010) at the antecubital fossa (moist skin)
GCST90133179	Univariate microbial feature (asv: asv011) at the antecubital fossa (moist skin)
GCST90133180	Univariate microbial feature (asv: asv012) at the antecubital fossa (moist skin)
GCST90133181	Univariate microbial feature (asv: asv015) at the antecubital fossa (moist skin)
GCST90133182	Univariate microbial feature (asv: asv016) at the antecubital fossa (moist skin)
GCST90133183	Univariate microbial feature (asv: asv021) at the antecubital fossa (moist skin)
GCST90133184	Univariate microbial feature (asv: asv022) at the antecubital fossa (moist skin)
GCST90133185	Univariate microbial feature (order: bacteroidales) at the dorsal forearm (dry skin)
GCST90133186	Univariate microbial feature (asv: asv026) at the antecubital fossa (moist skin)
GCST90133187	Univariate microbial feature (asv: asv039) at the antecubital fossa (moist skin)
GCST90133188	Univariate microbial feature (asv: asv042) at the antecubital fossa (moist skin)
GCST90133189	Univariate microbial feature (asv: asv045) at the antecubital fossa (moist skin)
GCST90133190	Univariate microbial feature (asv: asv054) at the antecubital fossa (moist skin)
GCST90133191	Univariate microbial feature (asv: asv057) at the antecubital fossa (moist skin)
GCST90133192	Univariate microbial feature (order: actinomycetales) at the forehead (sebaceous skin)
GCST90133193	Univariate microbial feature (phylum: firmicutes) at the forehead (sebaceous skin)
GCST90133194	Univariate microbial feature (phylum: proteobacteria) at the forehead (sebaceous skin)
GCST90133195	Univariate microbial feature (class: bacilli) at the forehead (sebaceous skin)
GCST90133196	Univariate microbial feature (order: bacillales) at the dorsal forearm (dry skin)
GCST90133197	Univariate microbial feature (class: betaproteobacteria) at the forehead (sebaceous skin)
GCST90133198	Univariate microbial feature (class: gammaproteobacteria) at the forehead (sebaceous skin)
GCST90133199	Univariate microbial feature (genus: staphylococcus) at the forehead (sebaceous skin)
GCST90133200	Univariate microbial feature (family: neisseriaceae) at the forehead (sebaceous skin)
GCST90133201	Univariate microbial feature (genus: propionibacterium) at the forehead (sebaceous skin)
GCST90133202	Univariate microbial feature (genus: corynebacterium) at the forehead (sebaceous skin)
GCST90133203	Univariate microbial feature (asv: asv001) at the forehead (sebaceous skin)
GCST90133204	Univariate microbial feature (asv: asv005) at the forehead (sebaceous skin)
GCST90133205	Univariate microbial feature (asv: asv033) at the forehead (sebaceous skin)
GCST90133206	Univariate microbial feature (asv: asv002) at the forehead (sebaceous skin)
GCST90133207	Univariate microbial feature (order: burkholderiales) at the dorsal forearm (dry skin)
GCST90133208	Univariate microbial feature (asv: asv004) at the forehead (sebaceous skin)
GCST90133209	Univariate microbial feature (asv: asv007) at the forehead (sebaceous skin)
GCST90133210	Univariate microbial feature (asv: asv008) at the forehead (sebaceous skin)
GCST90133211	Univariate microbial feature (asv: asv010) at the forehead (sebaceous skin)
GCST90133212	Univariate microbial feature (asv: asv013) at the forehead (sebaceous skin)
GCST90133213	Univariate microbial feature (asv: asv015) at the forehead (sebaceous skin)
GCST90133264	Univariate microbial feature (asv: asv042) at the dorsal forearm (dry skin)
GCST90133265	Univariate microbial feature (asv: asv045) at the dorsal forearm (dry skin)
GCST90133266	Univariate microbial feature (class: bacilli) at the dorsal forearm (dry skin)
GCST90133267	Univariate microbial feature (asv: asv053) at the dorsal forearm (dry skin)
GCST90133268	Univariate microbial feature (asv: asv054) at the dorsal forearm (dry skin)
GCST90133269	Univariate microbial feature (asv: asv057) at the dorsal forearm (dry skin)
GCST90133270	Univariate microbial feature (asv: asv059) at the dorsal forearm (dry skin)
GCST90133271	Univariate microbial feature (asv: asv061) at the dorsal forearm (dry skin)
GCST90133272	Univariate microbial feature (asv: asv063) at the dorsal forearm (dry skin)
GCST90133273	Univariate microbial feature (asv: asv065) at the dorsal forearm (dry skin)
GCST90133274	Univariate microbial feature (asv: asv070) at the dorsal forearm (dry skin)
GCST90133275	Univariate microbial feature (asv: asv076) at the dorsal forearm (dry skin)
GCST90133276	Univariate microbial feature (asv: asv086) at the dorsal forearm (dry skin)
GCST90133277	Univariate microbial feature (order: clostridiales) at the dorsal forearm (dry skin)
GCST90133278	Univariate microbial feature (asv: asv092) at the dorsal forearm (dry skin)
GCST90133279	Univariate microbial feature (asv: asv100) at the dorsal forearm (dry skin)
GCST90133280	Univariate microbial feature (asv: asv114) at the dorsal forearm (dry skin)
GCST90133281	Univariate microbial feature (order: actinomycetales) at the antecubital fossa (moist skin)
GCST90133282	Univariate microbial feature (class: bacilli) at the antecubital fossa (moist skin)
GCST90133283	Univariate microbial feature (phylum: proteobacteria) at the antecubital fossa (moist skin)
GCST90133284	Univariate microbial feature (phylum: bacteroidetes) at the antecubital fossa (moist skin)
GCST90133285	Univariate microbial feature (order: clostridiales) at the antecubital fossa (moist skin)
GCST90133286	Univariate microbial feature (class: betaproteobacteria) at the antecubital fossa (moist skin)
GCST90133287	Univariate microbial feature (class: gammaproteobacteria) at the antecubital fossa (moist skin)
GCST90133288	Univariate microbial feature (class: betaproteobacteria) at the dorsal forearm (dry skin)
GCST90133239	Univariate microbial feature (genus: finegoldia) at the dorsal forearm (dry skin)
GCST90133240	Univariate microbial feature (genus: rothia) at the dorsal forearm (dry skin)
GCST90133241	Univariate microbial feature (genus: kocuria) at the dorsal forearm (dry skin)
GCST90133242	Univariate microbial feature (asv: asv005) at the dorsal forearm (dry skin)
GCST90133243	Univariate microbial feature (asv: asv007) at the dorsal forearm (dry skin)
GCST90133244	Univariate microbial feature (phylum: proteobacteria) at the dorsal forearm (dry skin)
GCST90133245	Univariate microbial feature (asv: asv013) at the dorsal forearm (dry skin)
GCST90133246	Univariate microbial feature (asv: asv019) at the dorsal forearm (dry skin)
GCST90133247	Univariate microbial feature (asv: asv037) at the dorsal forearm (dry skin)
GCST90133248	Univariate microbial feature (asv: asv072) at the dorsal forearm (dry skin)
GCST90133249	Univariate microbial feature (asv: asv002) at the dorsal forearm (dry skin)
GCST90133250	Univariate microbial feature (asv: asv003) at the dorsal forearm (dry skin)
GCST90133251	Univariate microbial feature (asv: asv004) at the dorsal forearm (dry skin)
GCST90133252	Univariate microbial feature (asv: asv006) at the dorsal forearm (dry skin)
GCST90133253	Univariate microbial feature (asv: asv008) at the dorsal forearm (dry skin)
GCST90133254	Univariate microbial feature (asv: asv010) at the dorsal forearm (dry skin)
GCST90133255	Univariate microbial feature (phylum: bacteroidetes) at the dorsal forearm (dry skin)
GCST90133256	Univariate microbial feature (asv: asv011) at the dorsal forearm (dry skin)
GCST90133257	Univariate microbial feature (asv: asv015) at the dorsal forearm (dry skin)
GCST90133258	Univariate microbial feature (asv: asv016) at the dorsal forearm (dry skin)
GCST90133259	Univariate microbial feature (asv: asv021) at the dorsal forearm (dry skin)
GCST90133260	Univariate microbial feature (asv: asv022) at the dorsal forearm (dry skin)
GCST90133261	Univariate microbial feature (asv: asv023) at the dorsal forearm (dry skin)
GCST90133262	Univariate microbial feature (asv: asv035) at the dorsal forearm (dry skin)
GCST90133263	Univariate microbial feature (asv: asv039) at the dorsal forearm (dry skin)
GCST90133289	Univariate microbial feature (family: flavobacteriaceae) at the antecubital fossa (moist skin)
GCST90133290	Univariate microbial feature (class: alphaproteobacteria) at the antecubital fossa (moist skin)
GCST90133291	Univariate microbial feature (genus: bacteroides) at the antecubital fossa (moist skin)
GCST90133292	Univariate microbial feature (asv: asv070) at the antecubital fossa (moist skin)
GCST90133293	Univariate microbial feature (genus: staphylococcus) at the antecubital fossa (moist skin)
GCST90133294	Univariate microbial feature (order: burkholderiales) at the antecubital fossa (moist skin)
GCST90133295	Univariate microbial feature (order: pseudomonadales) at the antecubital fossa (moist skin)
GCST90133296	Univariate microbial feature (family: neisseriaceae) at the antecubital fossa (moist skin)
GCST90133297	Univariate microbial feature (order: lactobacillales) at the antecubital fossa (moist skin)
GCST90133298	Univariate microbial feature (family: rhodobacteraceae) at the antecubital fossa (moist skin)
GCST90133299	Univariate microbial feature (class: gammaproteobacteria) at the dorsal forearm (dry skin)
GCST90133300	Univariate microbial feature (asv: asv001) at the antecubital fossa (moist skin)
GCST90133301	Univariate microbial feature (genus: corynebacterium) at the antecubital fossa (moist skin)
GCST90133302	Univariate microbial feature (family: clostridiales) at the incertae (moist skin)
GCST90133303	Univariate microbial feature (asv: asv009) at the antecubital fossa (moist skin)
GCST90133304	Univariate microbial feature (family: moraxellaceae) at the antecubital fossa (moist skin)
GCST90133305	Univariate microbial feature (family: micrococcaceae) at the antecubital fossa (moist skin)
GCST90133306	Univariate microbial feature (family: streptococcaceae) at the antecubital fossa (moist skin)
GCST90133307	Univariate microbial feature (genus: enhydrobacter) at the antecubital fossa (moist skin)
GCST90133308	Univariate microbial feature (genus: micrococcus) at the antecubital fossa (moist skin)
GCST90133309	Univariate microbial feature (genus: streptococcus) at the antecubital fossa (moist skin)
GCST90133310	Univariate microbial feature (family: flavobacteriaceae) at the dorsal forearm (dry skin)
GCST90133311	Multivariate microbial feature (beta-diversity) at the antecubital fossa (moist skin)
GCST90133312	Multivariate microbial feature (beta-diversity) at the dorsal forearm (dry skin)
GCST90133313	Multivariate microbial feature (beta-diversity) at the forehead (sebaceous skin)
Note: 73 phenotypes of human skin microbiota were identified in dry skin environments, 54 in moist skin environments, and 23 in sebaceous skin environments; ASV, Amplicon Sequence Variant.

## Sheet: Sheet2
Supplementary Table S2: Characteristics of Significant SNPs with Genome-wide Associations (P < 1×10^-5) for 4 Phenotypes of Human Skin Microbiota on Acne
Exposure	Outcome	Site	SNPs	EA	OA	EAF	BETA	SE	P	SAMPLESIZE	F-STATISTICS
ASV004 [Corynebacterium (unclassified)]	Acne	forehead	rs10768053	A	G	NA	0.448738	0.0947782	3.75e-06	243	22.2321
ASV004 [Corynebacterium (unclassified)]	Acne	forehead	rs12935367	C	T	NA	-0.490852	0.108058	8.79e-06	243	20.4644
ASV004 [Corynebacterium (unclassified)]	Acne	forehead	rs16981871	G	T	NA	0.581509	0.121527	2.98e-06	243	22.7081
ASV004 [Corynebacterium (unclassified)]	Acne	forehead	rs1932502	C	T	NA	-0.751328	0.166298	9.78e-06	243	20.2439
ASV004 [Corynebacterium (unclassified)]	Acne	forehead	rs2322666	G	A	NA	0.737743	0.153238	2.61e-06	243	22.9872
ASV004 [Corynebacterium (unclassified)]	Acne	forehead	rs273117	A	G	NA	-0.438375	0.0969688	9.66e-06	243	20.2693
ASV004 [Corynebacterium (unclassified)]	Acne	forehead	rs32554	A	C	NA	0.410457	0.088286	5.49e-06	243	21.4369
ASV004 [Corynebacterium (unclassified)]	Acne	forehead	rs4662094	C	A	NA	-0.545294	0.109435	1.2e-06	243	24.6243
ASV004 [Corynebacterium (unclassified)]	Acne	forehead	rs4854319	G	A	NA	0.597131	0.130747	7.89e-06	243	20.6866
ASV004 [Corynebacterium (unclassified)]	Acne	forehead	rs4935961	T	C	NA	0.421217	0.0926641	8.67e-06	243	20.4927
ASV004 [Corynebacterium (unclassified)]	Acne	forehead	rs56263836	G	A	NA	0.414269	0.0892299	5.65e-06	243	21.3775
ASV004 [Corynebacterium (unclassified)]	Acne	forehead	rs6576562	T	C	NA	-0.439948	0.0906259	2.17e-06	243	23.3727
ASV004 [Corynebacterium (unclassified)]	Acne	forehead	rs74411026	T	C	NA	-0.857058	0.189731	9.82e-06	243	20.2373
ASV004 [Corynebacterium (unclassified)]	Acne	forehead	rs783448	A	C	NA	0.430929	0.0901905	3.08e-06	243	22.6413
ASV004 [Corynebacterium (unclassified)]	Acne	forehead	rs9327744	G	A	NA	-0.528459	0.111096	3.39e-06	243	22.4406
ASV004 [Corynebacterium (unclassified)]	Acne	forehead	rs9819594	G	C	NA	-0.592118	0.126684	4.92e-06	243	21.6664
ASV008 [Staphylococcus (unclassified)]	Acne	forehead	rs11989957	A	C	NA	-0.93435	0.194258	3.38e-06	167	22.8575
ASV008 [Staphylococcus (unclassified)]	Acne	forehead	rs1506607	A	G	NA	0.495992	0.10711	7.35e-06	167	21.1865
ASV008 [Staphylococcus (unclassified)]	Acne	forehead	rs737967	T	C	NA	0.481112	0.103655	7.02e-06	167	21.2853
ASV008 [Staphylococcus (unclassified)]	Acne	forehead	rs821500	G	C	NA	0.490319	0.107118	9.22e-06	167	20.7013
genus: Staphylococcus	Acne	retroauricular fold	rs112162072	A	G	NA	0.740482	0.16096	6.17e-06	310	21.0272
genus: Staphylococcus	Acne	retroauricular fold	rs1283671	C	T	NA	0.552612	0.116536	3.22e-06	315	22.3435
genus: Staphylococcus	Acne	retroauricular fold	rs142690890	C	T	NA	0.765806	0.161926	3.41e-06	315	22.2247
genus: Staphylococcus	Acne	retroauricular fold	rs2013210	A	G	NA	-0.37162	0.0823968	9.17e-06	315	20.2121
genus: Staphylococcus	Acne	retroauricular fold	rs4959153	A	G	NA	-0.427494	0.0894124	2.69e-06	314	22.7138
genus: Staphylococcus	Acne	retroauricular fold	rs61975175	A	G	NA	0.653722	0.140864	5.12e-06	314	21.3999
genus: Staphylococcus	Acne	retroauricular fold	rs62138459	T	C	NA	-0.497753	0.101008	1.36e-06	311	24.1277
genus: Staphylococcus	Acne	retroauricular fold	rs62275583	C	T	NA	-0.683464	0.147221	5.13e-06	306	21.4113
genus: Staphylococcus	Acne	retroauricular fold	rs73167292	C	T	NA	0.786664	0.147228	1.76e-07	315	28.3681
genus: Staphylococcus	Acne	retroauricular fold	rs74538992	A	G	NA	0.682807	0.149262	6.88e-06	316	20.7941
genus: Staphylococcus	Acne	retroauricular fold	rs74962111	G	A	NA	-0.665159	0.139926	3.05e-06	316	22.4542
ASV001 [Propionibacterium acnes]	Acne	retroauricular fold	rs10985655	G	T	NA	0.350445	0.0771019	7.83e-06	317	20.5287
ASV001 [Propionibacterium acnes]	Acne	retroauricular fold	rs11253100	T	G	NA	0.602932	0.123644	1.74e-06	308	23.6246
ASV001 [Propionibacterium acnes]	Acne	retroauricular fold	rs12106675	G	C	NA	0.793176	0.167185	3.18e-06	317	22.3663
ASV001 [Propionibacterium acnes]	Acne	retroauricular fold	rs12421658	G	A	NA	0.607438	0.134387	8.76e-06	317	20.3022
ASV001 [Propionibacterium acnes]	Acne	retroauricular fold	rs12493243	A	G	NA	0.626089	0.113956	8.51e-08	296	29.9813
ASV001 [Propionibacterium acnes]	Acne	retroauricular fold	rs12920439	T	G	NA	-0.367286	0.0777828	3.52e-06	317	22.1561
ASV001 [Propionibacterium acnes]	Acne	retroauricular fold	rs13142906	G	A	NA	0.714756	0.158124	8.91e-06	301	20.2967
ASV001 [Propionibacterium acnes]	Acne	retroauricular fold	rs13320213	C	T	NA	0.523541	0.109328	2.59e-06	317	22.7872
ASV001 [Propionibacterium acnes]	Acne	retroauricular fold	rs17136556	T	G	NA	0.750967	0.163175	6.18e-06	302	21.0403
ASV001 [Propionibacterium acnes]	Acne	retroauricular fold	rs211836	G	T	NA	-0.380735	0.0800675	3.03e-06	315	22.4681
ASV001 [Propionibacterium acnes]	Acne	retroauricular fold	rs4982443	G	A	NA	0.371412	0.0778022	2.77e-06	317	22.6453
ASV001 [Propionibacterium acnes]	Acne	retroauricular fold	rs67792501	A	G	NA	0.450542	0.0907437	1.17e-06	295	24.484
ASV001 [Propionibacterium acnes]	Acne	retroauricular fold	rs75324140	G	A	NA	0.598909	0.132464	8.77e-06	311	20.3106
ASV001 [Propionibacterium acnes]	Acne	retroauricular fold	rs75666428	A	G	NA	0.724388	0.15754	6.22e-06	312	21.0073
ASV001 [Propionibacterium acnes]	Acne	retroauricular fold	rs79202258	G	A	NA	0.808545	0.165618	1.68e-06	315	23.6825
ASV001 [Propionibacterium acnes]	Acne	retroauricular fold	rs8039423	G	A	NA	0.464502	0.088536	2.9e-07	309	27.3473
Note: EA, effect allele; OA, other allele; EAF, effect allele frequency; SNPs, single nucleotide polymorphisms; ASV, Amplicon Sequence Variant.

## Sheet: Sheet3
Supplementary Table S3: MR Results Linking 4 Phenotypes of Human Skin Microbiota on Acne
Exposure	Outcome	method	nsnp	b	se	pval	or	or_lci95	or_uci95
ASV004 [Corynebacterium (unclassified)]	Acne	Weighted median	16	-0.012915	0.0206968	0.532621	0.987168	0.947924	1.02804
		Inverse variance weighted	16	-0.0331775	0.0164575	0.0438051	0.967367	0.936661	0.99908
		BWMR	16	-0.0336557	0.018	0.0602727	0.966904	0.933545	1.00146
ASV008 [Staphylococcus (unclassified)]	Acne	Weighted median	4	-0.055016	0.0295718	0.0628255	0.94647	0.893172	1.00295
		Inverse variance weighted	4	-0.0590368	0.0255668	0.0209372	0.942672	0.896598	0.991114
		BWMR	4	-0.0607415	0.028	0.0274799	0.941066	0.891595	0.993283
genus: Staphylococcus	Acne	Weighted median	11	0.0618199	0.0272694	0.0233901	1.06377	1.00841	1.12217
		Inverse variance weighted	11	0.0714231	0.0207469	0.00057616	1.07404	1.03124	1.11861
		BWMR	11	0.0727035	0.022	0.00090174	1.07541	1.03022	1.12258
ASV001 [Propionibacterium acnes]	Acne	Weighted median	16	0.047197	0.0216701	0.0294079	1.04833	1.00473	1.09381
		Inverse variance weighted	16	0.0385224	0.0161079	0.0167787	1.03927	1.00698	1.07261
		BWMR	16	0.039661	0.017	0.0192856	1.04046	1.00646	1.0756
Note:MR, Mendelian Randomization; nSNPs, Number of Single Nucleotide Polymorphisms; or, odds ratio; or_lci95, 95% Lower Confidence Interval; or_uci95, 95% Upper Confidence Interval. BWMR, Bayesian Weighted Mendelian Randomization; ASV, Amplicon Sequence Variant.

## Sheet: Sheet4
Supplementary Table S4: Heterogeneity and Pleiotropy in All MR Analyses.
Exposure	Outcome	Methods	nSNPs	HETEROGENEITY			HORIZONTAL PLEIOTROPY
				Q	Q DEGREES OF FREEDOM	Q P-VALUE	MR-EGGER REGRESSION
							EGGER INTERCEPT	SE	P-VALUE
ASV004 [Corynebacterium (unclassified)]	Acne	MR Egger	16	17.5249	14	0.229282	0.00636938	0.0413416	0.879756
		Inverse variance weighted	16	17.5546	15	0.286802
ASV008 [Staphylococcus (unclassified)]	Acne	MR Egger	4	1.43719	2	0.487437	0.00581122	0.0580098	0.929341
		Inverse variance weighted	4	1.44723	3	0.694503
genus: Staphylococcus	Acne	MR Egger	11	4.47281	9	0.877636	-0.0373275	0.047828	0.455159
		Inverse variance weighted	11	5.08192	10	0.885639
ASV001 [Propionibacterium acnes]	Acne	MR Egger	16	8.77239	14	0.845349	-0.0070386	0.0298235	0.816845
		Inverse variance weighted	16	8.82809	15	0.886333
Acne	ASV004 [Corynebacterium (unclassified)]	MR Egger	16	13.0413	14	0.523273	-0.0862059	0.196647	0.6678
		Inverse variance weighted	16	13.2335	15	0.584268
Acne	ASV008 [Staphylococcus (unclassified)]	MR Egger	16	16.0418	14	0.310825	0.345888	0.249818	0.187858
		Inverse variance weighted	16	18.2384	15	0.250338
Acne	genus: Staphylococcus	MR Egger	16	11.1157	14	0.676925	0.0597521	0.180002	0.744843
		Inverse variance weighted	16	11.2259	15	0.736424
Acne	ASV001 [Propionibacterium acnes]	MR Egger	16	11.2984	14	0.662449	-0.0940761	0.182245	0.613767
		Inverse variance weighted	16	11.5649	15	0.711619
Note: SNPs, single nucleotide polymorphisms; MR, Mendelian randomization; ASV, Amplicon Sequence Variant.

## Sheet: Sheet5
Supplementary Table S5: Characteristics of Significant SNPs with Genome-wide Associations (P < 1×10^-5) for Acne on 4 Phenotypes of Human Skin Microbiota
Exposure	Outcome	Site	SNPs	EA	OA	EAF	BETA	SE	P	SAMPLESIZE	F-STATISTICS
Acne	ASV004 [Corynebacterium (unclassified)]	forehead	rs10756823	A	C	0.219961	-0.148173	0.0311246	1.93e-06	243	22.6636
Acne	ASV004 [Corynebacterium (unclassified)]	forehead	rs11611584	A	C	0.12247	0.166127	0.0368771	6.64e-06	243	20.2939
Acne	ASV004 [Corynebacterium (unclassified)]	forehead	rs16964670	A	G	0.137319	0.172373	0.0352287	9.93e-07	243	23.941
Acne	ASV004 [Corynebacterium (unclassified)]	forehead	rs2208849	G	A	0.498336	-0.122763	0.0251156	1.02e-06	243	23.8916
Acne	ASV004 [Corynebacterium (unclassified)]	forehead	rs2583133	G	C	0.59936	-0.135954	0.0254085	8.76e-08	243	28.6302
Acne	ASV004 [Corynebacterium (unclassified)]	forehead	rs2727912	A	C	0.433606	-0.116143	0.0255002	5.25e-06	243	20.7442
Acne	ASV004 [Corynebacterium (unclassified)]	forehead	rs28610018	A	G	0.515351	0.125167	0.0252293	7.01e-07	243	24.6131
Acne	ASV004 [Corynebacterium (unclassified)]	forehead	rs2979159	C	T	0.711204	0.144271	0.0284956	4.13e-07	243	25.6331
Acne	ASV004 [Corynebacterium (unclassified)]	forehead	rs34968693	G	A	0.54579	0.115037	0.0254966	6.43e-06	243	20.3567
Acne	ASV004 [Corynebacterium (unclassified)]	forehead	rs37807	A	T	0.703264	-0.16011	0.0268896	2.61e-09	243	35.4541
Acne	ASV004 [Corynebacterium (unclassified)]	forehead	rs4477492	A	G	0.144145	0.16267	0.0344296	2.3e-06	243	22.3228
Acne	ASV004 [Corynebacterium (unclassified)]	forehead	rs4760791	G	A	0.454213	-0.154052	0.0256507	1.9e-09	243	36.069
Acne	ASV004 [Corynebacterium (unclassified)]	forehead	rs489574	A	G	0.283161	0.131268	0.0275568	1.9e-06	243	22.6912
Acne	ASV004 [Corynebacterium (unclassified)]	forehead	rs903349	A	G	0.666233	0.120643	0.0270063	7.92e-06	243	19.9559
Acne	ASV004 [Corynebacterium (unclassified)]	forehead	rs9398069	C	T	0.414859	-0.120251	0.0259322	3.53e-06	243	21.5029
Acne	ASV004 [Corynebacterium (unclassified)]	forehead	rs997285	T	G	0.225785	0.131089	0.0296176	9.6e-06	243	19.5898
Acne	ASV008 [Staphylococcus (unclassified)]	forehead	rs10756823	A	C	0.219961	-0.148173	0.0311246	1.93e-06	397350	22.6636
Acne	ASV008 [Staphylococcus (unclassified)]	forehead	rs11611584	A	C	0.12247	0.166127	0.0368771	6.64e-06	397350	20.2939
Acne	ASV008 [Staphylococcus (unclassified)]	forehead	rs16964670	A	G	0.137319	0.172373	0.0352287	9.93e-07	397350	23.941
Acne	ASV008 [Staphylococcus (unclassified)]	forehead	rs2208849	G	A	0.498336	-0.122763	0.0251156	1.02e-06	397350	23.8916
Acne	ASV008 [Staphylococcus (unclassified)]	forehead	rs2583133	G	C	0.59936	-0.135954	0.0254085	8.76e-08	397350	28.6302
Acne	ASV008 [Staphylococcus (unclassified)]	forehead	rs2727912	A	C	0.433606	-0.116143	0.0255002	5.25e-06	397350	20.7442
Acne	ASV008 [Staphylococcus (unclassified)]	forehead	rs28610018	A	G	0.515351	0.125167	0.0252293	7.01e-07	397350	24.6131
Acne	ASV008 [Staphylococcus (unclassified)]	forehead	rs2979159	C	T	0.711204	0.144271	0.0284956	4.13e-07	397350	25.6331
Acne	ASV008 [Staphylococcus (unclassified)]	forehead	rs34968693	G	A	0.54579	0.115037	0.0254966	6.43e-06	397350	20.3567
Acne	ASV008 [Staphylococcus (unclassified)]	forehead	rs37807	A	T	0.703264	-0.16011	0.0268896	2.61e-09	397350	35.4541
Acne	ASV008 [Staphylococcus (unclassified)]	forehead	rs4477492	A	G	0.144145	0.16267	0.0344296	2.3e-06	397350	22.3228
Acne	ASV008 [Staphylococcus (unclassified)]	forehead	rs4760791	G	A	0.454213	-0.154052	0.0256507	1.9e-09	397350	36.069
Acne	ASV008 [Staphylococcus (unclassified)]	forehead	rs489574	A	G	0.283161	0.131268	0.0275568	1.9e-06	397350	22.6912
Acne	ASV008 [Staphylococcus (unclassified)]	forehead	rs903349	A	G	0.666233	0.120643	0.0270063	7.92e-06	397350	19.9559
Acne	ASV008 [Staphylococcus (unclassified)]	forehead	rs9398069	C	T	0.414859	-0.120251	0.0259322	3.53e-06	397350	21.5029
Acne	ASV008 [Staphylococcus (unclassified)]	forehead	rs997285	T	G	0.225785	0.131089	0.0296176	9.6e-06	397350	19.5898
Acne	genus: Staphylococcus	retroauricular fold	rs10756823	A	C	0.219961	-0.148173	0.0311246	1.93e-06	397350	22.6636
Acne	genus: Staphylococcus	retroauricular fold	rs11611584	A	C	0.12247	0.166127	0.0368771	6.64e-06	397350	20.2939
Acne	genus: Staphylococcus	retroauricular fold	rs16964670	A	G	0.137319	0.172373	0.0352287	9.93e-07	397350	23.941
Acne	genus: Staphylococcus	retroauricular fold	rs2208849	G	A	0.498336	-0.122763	0.0251156	1.02e-06	397350	23.8916
Acne	genus: Staphylococcus	retroauricular fold	rs2583133	G	C	0.59936	-0.135954	0.0254085	8.76e-08	397350	28.6302
Acne	genus: Staphylococcus	retroauricular fold	rs2727912	A	C	0.433606	-0.116143	0.0255002	5.25e-06	397350	20.7442
Acne	genus: Staphylococcus	retroauricular fold	rs28610018	A	G	0.515351	0.125167	0.0252293	7.01e-07	397350	24.6131
Acne	genus: Staphylococcus	retroauricular fold	rs2979159	C	T	0.711204	0.144271	0.0284956	4.13e-07	397350	25.6331
Acne	genus: Staphylococcus	retroauricular fold	rs34968693	G	A	0.54579	0.115037	0.0254966	6.43e-06	397350	20.3567
Acne	genus: Staphylococcus	retroauricular fold	rs37807	A	T	0.703264	-0.16011	0.0268896	2.61e-09	397350	35.4541
Acne	genus: Staphylococcus	retroauricular fold	rs4477492	A	G	0.144145	0.16267	0.0344296	2.3e-06	397350	22.3228
Acne	genus: Staphylococcus	retroauricular fold	rs4760791	G	A	0.454213	-0.154052	0.0256507	1.9e-09	397350	36.069
Acne	genus: Staphylococcus	retroauricular fold	rs489574	A	G	0.283161	0.131268	0.0275568	1.9e-06	397350	22.6912
Acne	genus: Staphylococcus	retroauricular fold	rs903349	A	G	0.666233	0.120643	0.0270063	7.92e-06	397350	19.9559
Acne	genus: Staphylococcus	retroauricular fold	rs9398069	C	T	0.414859	-0.120251	0.0259322	3.53e-06	397350	21.5029
Acne	genus: Staphylococcus	retroauricular fold	rs997285	T	G	0.225785	0.131089	0.0296176	9.6e-06	397350	19.5898
Acne	ASV001 [Propionibacterium acnes]	retroauricular fold	rs10756823	A	C	0.219961	-0.148173	0.0311246	1.93e-06	397350	22.6636
Acne	ASV001 [Propionibacterium acnes]	retroauricular fold	rs11611584	A	C	0.12247	0.166127	0.0368771	6.64e-06	397350	20.2939
Acne	ASV001 [Propionibacterium acnes]	retroauricular fold	rs16964670	A	G	0.137319	0.172373	0.0352287	9.93e-07	397350	23.941
Acne	ASV001 [Propionibacterium acnes]	retroauricular fold	rs2208849	G	A	0.498336	-0.122763	0.0251156	1.02e-06	397350	23.8916
Acne	ASV001 [Propionibacterium acnes]	retroauricular fold	rs2583133	G	C	0.59936	-0.135954	0.0254085	8.76e-08	397350	28.6302
Acne	ASV001 [Propionibacterium acnes]	retroauricular fold	rs2727912	A	C	0.433606	-0.116143	0.0255002	5.25e-06	397350	20.7442
Acne	ASV001 [Propionibacterium acnes]	retroauricular fold	rs28610018	A	G	0.515351	0.125167	0.0252293	7.01e-07	397350	24.6131
Acne	ASV001 [Propionibacterium acnes]	retroauricular fold	rs2979159	C	T	0.711204	0.144271	0.0284956	4.13e-07	397350	25.6331
Acne	ASV001 [Propionibacterium acnes]	retroauricular fold	rs34968693	G	A	0.54579	0.115037	0.0254966	6.43e-06	397350	20.3567
Acne	ASV001 [Propionibacterium acnes]	retroauricular fold	rs37807	A	T	0.703264	-0.16011	0.0268896	2.61e-09	397350	35.4541
Acne	ASV001 [Propionibacterium acnes]	retroauricular fold	rs4477492	A	G	0.144145	0.16267	0.0344296	2.3e-06	397350	22.3228
Acne	ASV001 [Propionibacterium acnes]	retroauricular fold	rs4760791	G	A	0.454213	-0.154052	0.0256507	1.9e-09	397350	36.069
Acne	ASV001 [Propionibacterium acnes]	retroauricular fold	rs489574	A	G	0.283161	0.131268	0.0275568	1.9e-06	397350	22.6912
Acne	ASV001 [Propionibacterium acnes]	retroauricular fold	rs903349	A	G	0.666233	0.120643	0.0270063	7.92e-06	397350	19.9559
Acne	ASV001 [Propionibacterium acnes]	retroauricular fold	rs9398069	C	T	0.414859	-0.120251	0.0259322	3.53e-06	397350	21.5029
Acne	ASV001 [Propionibacterium acnes]	retroauricular fold	rs997285	T	G	0.225785	0.131089	0.0296176	9.6e-06	397350	19.5898
Note: EA, effect allele; OA, other allele; EAF, effect allele frequency; SNPs, single nucleotide polymorphisms; ASV, Amplicon Sequence Variant.

## Sheet: Sheet6
Supplementary Table S6: Reverse MR Results Linking 4 Phenotypes of Human Skin Microbiota on Acne
Exposure	Outcome	method	nsnp	b	se	pval	or	or_lci95	or_uci95
Acne	ASV004 [Corynebacterium (unclassified)]	Weighted median	16	0.108664	0.256525	0.671858	1.11479	0.67427	1.8431
		Inverse variance weighted	16	0.155813	0.18211	0.392221	1.16861	0.817812	1.66987
		BWMR	16	0.158265	0.19	0.405926	1.17148	0.806557	1.7015
Acne	ASV008 [Staphylococcus (unclassified)]	Weighted median	16	-0.203278	0.298859	0.49639	0.816051	0.454279	1.46592
		Inverse variance weighted	16	-0.016956	0.240654	0.943829	0.983187	0.613461	1.57574
		BWMR	16	-0.0316612	0.25	0.899047	0.968835	0.594039	1.5801
Acne	genus: Staphylococcus	Weighted median	16	0.0259759	0.225125	0.90814	1.02632	0.660163	1.59555
		Inverse variance weighted	16	-0.0256331	0.164157	0.875915	0.974693	0.706536	1.34463
		BWMR	16	-0.0249119	0.171	0.884003	0.975396	0.697968	1.3631
Acne	ASV001 [Propionibacterium acnes]	Weighted median	16	0.010019	0.227054	0.964804	1.01007	0.64726	1.57624
		Inverse variance weighted	16	-0.0878837	0.165798	0.596068	0.915867	0.661762	1.26754
		BWMR	16	-0.0937641	0.173	0.587253	0.910498	0.648999	1.27736
Note:MR, Mendelian Randomization; nSNPs, Number of Single Nucleotide Polymorphisms; or, odds ratio; or_lci95, 95% Lower Confidence Interval; or_uci95, 95% Upper Confidence Interval. BWMR, Bayesian Weighted Mendelian Randomization; ASV, Amplicon Sequence Variant.
